# Supplementary material for: Quadrate orientation and joint reaction force underwent correlated evolution during suchian evolution
Source: J Anat. 2025 Jul 22;248(6):890–901. doi: 10.1111/joa.70020 (PMC13148634; doi:10.1111/joa.70020)
Supplement: Supplementary file 2 — Table S1. Details of finite element model construction. [file JOA-248-890-s003.xlsx]

## Sheet: Sheet1
Specimen	Number of bricks	Number of mandibular symphysis beams	Number of otic joint beams	Number of palatobasal joint beams
Alligator mississppiensis	891201	0	0	0
Caiman crocodilus	1260457	0	0	0
Paleosuchus palpebrosus	788247	0	0	0
Crocodylus moreletii	1363585	0	0	0
Osteolaemus tetraspis	1286824	0	0	0
Tomistoma schleglii	1367825	0	0	0
Araripesuchus gomesii	1036229	0	0	0
"Gomphosuchus" sp.	1099052	302	0	0
Junggarsuchus sloani	655666	523	0	793
Prestosuchus chiniquensis	931617	500	123	145
Revueltosaurus callenderi	682468	521	126	158
