# Supplementary material for: Quadrate orientation and joint reaction force underwent correlated evolution during suchian evolution
Source: J Anat. 2025 Jul 22;248(6):890–901. doi: 10.1111/joa.70020 (PMC13148634; doi:10.1111/joa.70020)
Supplement: Supplementary file 3 — Table S2. Links to Sketchfab models of suchian crania, mandibles, and attachment sites. [file JOA-248-890-s002.xlsx]

## Sheet: Sheet1
Taxon	Sketchfab Link
Alligator mississippiensis	https://sketchfab.com/3d-models/alligator-mississippiensis-muvc-al008-0c317f3c7b6f4691831430d712fdf6c0
Caiman crocodilus	https://sketchfab.com/3d-models/caiman-crocodilus-fmnh-73711-8e0db6f31b2a4ad08192dde31df822dd
Paleosuchus palpebrosus	https://sketchfab.com/3d-models/paleosuchus-palpebrosus-fmnh-22817-3497ac62245d48e89b4d27520c5f553a
Crocodylus moreletii	https://sketchfab.com/3d-models/crocodylus-moreletii-tmm-m-4980-d4563d064d6543e1aec937de86023f8b
Osteolaemus tetraspis	https://sketchfab.com/3d-models/osteolaemus-tetrapsis-fmnh-98936-2947757add734a568c1e2f675f8d0fe3
Tomistoma schlegelii	https://sketchfab.com/3d-models/tomistoma-schlegelii-tmm-m-6342-efc2a6dbcffb414ab5f38ce36b7cde55
†Araripesuchus gomesii	https://sketchfab.com/3d-models/araripesuchus-gomesii-amnh-24450-8ade0af37b0c41a59323789f91132fec
†“Gomphosuchus” sp.	https://sketchfab.com/3d-models/gomphosuchus-sp-ucmp-97638-1a516428391248ee9beeb40f68fdafa0
†Junggarsuchus sloani	https://sketchfab.com/3d-models/junggarsuchus-sloani-ivpp-v14010-6525d312d79e439892d6fdf6c0393364
†Prestosuchus chiniquensis	https://sketchfab.com/3d-models/prestosuchus-chiniquensis-ufrgs-pv0629t-ee9d2d9dd7c548319643fa1abb6da478
†Revueltosaurus callenderi	https://sketchfab.com/3d-models/revueltosaurus-callenderi-pefo-34561-706d6d80a8ed47c6ac2a7a83f44e68eb
