# Supplementary material for: Quadrate orientation and joint reaction force underwent correlated evolution during suchian evolution
Source: J Anat. 2025 Jul 22;248(6):890–901. doi: 10.1111/joa.70020 (PMC13148634; doi:10.1111/joa.70020)
Supplement: Supplementary file 4 — Table S3. Parameters used to estimate muscle force and load finite element models. [file JOA-248-890-s004.xlsx]

## Sheet: Table_S3
ID	genus	muscle	mediolateral coordinate of origin (m)	dorsoventral coordinate of origin (m)	rostrocaudal coordinate of origin (m)	mediolateral coordinate of insertion (m)	dorsoventral coordinate of insertion (m)	rostrocaudal coordinate of insertion (m)	surface area of origin (m^2)	surface area of insertion (m^2)	pennation angle (degrees)	force (N)
Alligator_mississippiensis_MUVC_AL008	Alligator	L mAMES	0.085317	0.046707	-0.160669	0.110708	0.004516	-0.131643	0.001248	0.001892	0	674.3
Alligator_mississippiensis_MUVC_AL008	Alligator	R mAMES	-0.077382	0.051883	-0.152584	-0.109621	0.006644	-0.133296	0.001388	0.001607	0	647.4
Alligator_mississippiensis_MUVC_AL008	Alligator	L mAMEM	0.034333	0.066944	-0.131054	0.097723	-0.006213	-0.101563	0.000774	0.000175	0	190.1
Alligator_mississippiensis_MUVC_AL008	Alligator	R mAMEM	-0.02915	0.06805	-0.128702	-0.099021	-0.003222	-0.107539	0.000752	0.000239	0	204.1
Alligator_mississippiensis_MUVC_AL008	Alligator	L mAMEP	0.016999	0.083642	-0.130491	0.094257	-0.00929	-0.088277	0.00047	0.000183	0	104.9
Alligator_mississippiensis_MUVC_AL008	Alligator	R mAMEP	-0.010822	0.083422	-0.13091	-0.092673	-0.004548	-0.091082	0.000517	0.000255	0	125.8
Alligator_mississippiensis_MUVC_AL008	Alligator	L mAMP	0.0603	0.037542	-0.164194	0.111992	-0.055227	-0.136786	0.004199	0.003038	16.6	3549.2
Alligator_mississippiensis_MUVC_AL008	Alligator	R mAMP	-0.055954	0.038582	-0.160925	-0.109183	-0.052024	-0.138153	0.004018	0.002908	16.6	3396.7
Alligator_mississippiensis_MUVC_AL008	Alligator	L mPSTs	0.024613	0.067822	-0.115812	0.102088	-0.076871	-0.021976	0.000661	0.00288	12.4	1025.7
Alligator_mississippiensis_MUVC_AL008	Alligator	R mPSTs	-0.017317	0.067435	-0.115321	-0.092854	-0.077843	-0.016087	0.00062	0.003001	12.4	1039.3
Alligator_mississippiensis_MUVC_AL008	Alligator	L mPTd	0.02476	0.008868	-0.080252	0.091212	-0.028105	-0.223739	0.008114	0.007357	10.8	7228.4
Alligator_mississippiensis_MUVC_AL008	Alligator	R mPTd	-0.017985	0.009552	-0.079867	-0.091511	-0.025229	-0.22179	0.007899	0.007848	10.8	7360.6
Alligator_mississippiensis_MUVC_AL008	Alligator	L mPTv	0.053063	-0.054175	-0.126759	0.115202	-0.029631	-0.231002	0.000628	0.003783	16.9	943
Alligator_mississippiensis_MUVC_AL008	Alligator	R mPTv	-0.044714	-0.049985	-0.125138	-0.115386	-0.0284	-0.227228	0.000644	0.003375	16.9	870.3
Alligator_mississippiensis_MUVC_AL008	Alligator	L mDM	0.059753	0.07127	-0.189392	0.086215	0.009671	-0.25406	0.000722	0.003548	2	850.5
Alligator_mississippiensis_MUVC_AL008	Alligator	R mDM	-0.057665	0.073533	-0.184759	-0.090277	0.013071	-0.249846	0.000701	0.003881	2	902.5
Araripesuchus_gomesii_AMNH_24450	Araripesuchus	L mAMES	0.011765	0.001131	-0.005612	0.019191	-0.014909	-0.007376	3e-05	4.5e-05	0	16.1
Araripesuchus_gomesii_AMNH_24450	Araripesuchus	R mAMES	-0.014739	0.000449	-0.005752	-0.02315	-0.015456	-0.006006	2.9e-05	4e-05	0	14.8
Araripesuchus_gomesii_AMNH_24450	Araripesuchus	L mAMEM	0.00836	0.002112	-0.008783	0.017005	-0.016487	-0.003085	4.3e-05	5e-06	0	9
Araripesuchus_gomesii_AMNH_24450	Araripesuchus	R mAMEM	-0.011297	0.002079	-0.008262	-0.021152	-0.016967	-0.003368	3.9e-05	5e-06	0	8.1
Araripesuchus_gomesii_AMNH_24450	Araripesuchus	L mAMEP	0.00541	0.005335	-0.008725	0.016201	-0.016939	-0.000526	2.5e-05	5e-06	0	4.6
Araripesuchus_gomesii_AMNH_24450	Araripesuchus	R mAMEP	-0.008219	0.005243	-0.008429	-0.02019	-0.017322	-0.000369	2.4e-05	6e-06	0	4.7
Araripesuchus_gomesii_AMNH_24450	Araripesuchus	L mAMP	0.011976	-0.007007	-0.012627	0.018484	-0.022016	-0.007533	0.000198	6.3e-05	16.6	122.5
Araripesuchus_gomesii_AMNH_24450	Araripesuchus	R mAMP	-0.015459	-0.007131	-0.012175	-0.022265	-0.022269	-0.007883	0.000194	6.2e-05	16.6	119.9
Araripesuchus_gomesii_AMNH_24450	Araripesuchus	L mPSTs	0.005294	0.002099	-0.005526	0.013212	-0.02653	0.005928	2.8e-05	2.7e-05	12.4	17
Araripesuchus_gomesii_AMNH_24450	Araripesuchus	R mPSTs	-0.007704	0.002025	-0.005458	-0.016624	-0.026769	0.005687	2.8e-05	2.9e-05	12.4	17.7
Araripesuchus_gomesii_AMNH_24450	Araripesuchus	L mPTd	0.002015	-0.009729	0.007786	0.01612	-0.022707	-0.015284	0.000321	0.000229	10.8	255.8
Araripesuchus_gomesii_AMNH_24450	Araripesuchus	R mPTd	-0.005129	-0.00971	0.008213	-0.020026	-0.022695	-0.015519	0.000315	0.000217	10.8	247.1
Araripesuchus_gomesii_AMNH_24450	Araripesuchus	L mPTv	0.005157	-0.019964	-0.003782	0.020361	-0.022386	-0.021196	1.3e-05	8.8e-05	16.9	21.3
Araripesuchus_gomesii_AMNH_24450	Araripesuchus	R mPTv	-0.009781	-0.019186	-0.00294	-0.024304	-0.022417	-0.020635	1.4e-05	8.8e-05	16.9	21.7
Araripesuchus_gomesii_AMNH_24450	Araripesuchus	L mDM	0.010488	-0.000389	-0.021082	0.016823	-0.019432	-0.028909	3.5e-05	0.000111	2	30.2
Araripesuchus_gomesii_AMNH_24450	Araripesuchus	R mDM	-0.013724	-0.000144	-0.020322	-0.020844	-0.019142	-0.028527	3.4e-05	0.000116	2	30.9
Caiman_crocodilus_FMNH_73711	Caiman	L mAMES	0.054231	0.038304	0.01576	0.059149	0.024408	0.017229	8.5e-05	7.7e-05	0	35
Caiman_crocodilus_FMNH_73711	Caiman	R mAMES	0.0113	0.038317	0.015808	0.00701	0.024452	0.017781	8.8e-05	7.6e-05	0	35.3
Caiman_crocodilus_FMNH_73711	Caiman	L mAMEM	0.044109	0.042981	0.022099	0.055914	0.021926	0.023609	5.9e-05	6e-06	0	12.1
Caiman_crocodilus_FMNH_73711	Caiman	R mAMEM	0.021627	0.043254	0.022037	0.01043	0.022182	0.02404	5.8e-05	7e-06	0	12.2
Caiman_crocodilus_FMNH_73711	Caiman	L mAMEP	0.039222	0.047504	0.021813	0.054832	0.021602	0.025909	3e-05	1e-05	0	6.3
Caiman_crocodilus_FMNH_73711	Caiman	R mAMEP	0.02637	0.047586	0.021146	0.011383	0.021412	0.026761	3.1e-05	1.1e-05	0	6.6
Caiman_crocodilus_FMNH_73711	Caiman	L mAMP	0.048482	0.034839	0.013163	0.059135	0.012366	0.015715	0.000298	0.000125	16.6	202.5
Caiman_crocodilus_FMNH_73711	Caiman	R mAMP	0.017306	0.03505	0.013879	0.006814	0.012847	0.01586	0.000274	0.00014	16.6	200.2
Caiman_crocodilus_FMNH_73711	Caiman	L mPSTs	0.042136	0.042277	0.026625	0.055198	0.007009	0.04165	5.6e-05	0.000112	12.4	51.5
Caiman_crocodilus_FMNH_73711	Caiman	R mPSTs	0.023195	0.042536	0.026616	0.010902	0.00656	0.043702	5.3e-05	0.000127	12.4	54.6
Caiman_crocodilus_FMNH_73711	Caiman	L mPTd	0.037575	0.025301	0.035057	0.055036	0.01753	0.001184	0.000483	0.000304	10.8	364.8
Caiman_crocodilus_FMNH_73711	Caiman	R mPTd	0.027822	0.025566	0.034901	0.010904	0.017706	0.001457	0.000429	0.000294	10.8	335.6
Caiman_crocodilus_FMNH_73711	Caiman	L mPTv	0.046055	0.012622	0.018596	0.057287	0.021563	-0.007864	2.8e-05	5.2e-05	16.9	18.6
Caiman_crocodilus_FMNH_73711	Caiman	R mPTv	0.019425	0.012752	0.018634	0.008693	0.022091	-0.007279	2.6e-05	5.7e-05	16.9	19.2
Caiman_crocodilus_FMNH_73711	Caiman	L mDM	0.049184	0.042725	0.005425	0.054093	0.026678	-0.007333	2.9e-05	0.000124	2	30.9
Caiman_crocodilus_FMNH_73711	Caiman	R mDM	0.016086	0.042819	0.00622	0.012393	0.026877	-0.007344	3e-05	0.000117	2	29.9
Crocodylus_moreletii_TMM_M-4980	Crocodylus	L mAMES	0.151106	0.118035	0.082345	0.172289	0.090938	0.087249	0.000613	0.000685	0	280.7
Crocodylus_moreletii_TMM_M-4980	Crocodylus	R mAMES	0.042726	0.117151	0.083623	0.022343	0.089771	0.08794	0.000459	0.000679	0	244.5
Crocodylus_moreletii_TMM_M-4980	Crocodylus	L mAMEM	0.120443	0.125837	0.096739	0.160954	0.084121	0.101726	0.000217	3.9e-05	0	50.3
Crocodylus_moreletii_TMM_M-4980	Crocodylus	R mAMEM	0.073179	0.125612	0.096724	0.034436	0.082223	0.103103	0.000252	3.9e-05	0	56.4
Crocodylus_moreletii_TMM_M-4980	Crocodylus	L mAMEP	0.110692	0.132856	0.101179	0.157973	0.082159	0.107231	0.000157	5e-05	0	32.7
Crocodylus_moreletii_TMM_M-4980	Crocodylus	R mAMEP	0.083329	0.132758	0.100799	0.037113	0.081225	0.108713	0.000154	3.7e-05	0	29.6
Crocodylus_moreletii_TMM_M-4980	Crocodylus	L mAMP	0.136315	0.110565	0.076822	0.172801	0.064298	0.086474	0.001381	0.001212	16.6	1276.1
Crocodylus_moreletii_TMM_M-4980	Crocodylus	R mAMP	0.056755	0.110075	0.076801	0.018755	0.063966	0.086354	0.001522	0.001303	16.6	1390.1
Crocodylus_moreletii_TMM_M-4980	Crocodylus	L mPSTs	0.115286	0.123472	0.104909	0.157466	0.045835	0.14031	0.000255	0.00079	12.4	311.2
Crocodylus_moreletii_TMM_M-4980	Crocodylus	R mPSTs	0.078304	0.124022	0.10484	0.035823	0.045347	0.143775	0.000243	0.000781	12.4	304.3
Crocodylus_moreletii_TMM_M-4980	Crocodylus	L mPTd	0.107622	0.089181	0.116946	0.163512	0.083862	0.035704	0.002773	0.002484	10.8	2456
Crocodylus_moreletii_TMM_M-4980	Crocodylus	R mPTd	0.085891	0.088128	0.113387	0.02687	0.080808	0.035405	0.002787	0.002453	10.8	2447.7
Crocodylus_moreletii_TMM_M-4980	Crocodylus	L mPTv	0.13314	0.058905	0.075998	0.1767	0.087364	0.027934	0.000145	0.001156	16.9	270.8
Crocodylus_moreletii_TMM_M-4980	Crocodylus	R mPTv	0.06167	0.056445	0.075063	0.013711	0.083796	0.031103	0.000154	0.001196	16.9	281.8
Crocodylus_moreletii_TMM_M-4980	Crocodylus	L mDM	0.135988	0.131504	0.067349	0.16247	0.104639	0.023677	0.00027	0.001385	2	328.2
Crocodylus_moreletii_TMM_M-4980	Crocodylus	R mDM	0.056896	0.128227	0.066033	0.028926	0.100565	0.022699	0.000285	0.00134	2	325
Gomphosuchus_sp_UCMP_97638	Gomphosuchus	L mAMES	0.011388	0.014544	-0.016282	0.014469	-0.001638	-0.006143	6e-06	2.6e-05	0	6.4
Gomphosuchus_sp_UCMP_97638	Gomphosuchus	R mAMES	-0.01182	0.014635	-0.01625	-0.01499	-0.001446	-0.006497	6e-06	2.6e-05	0	6.3
Gomphosuchus_sp_UCMP_97638	Gomphosuchus	L mAMEM	0.00871	0.013609	-0.018456	0.013028	-0.003574	-0.006003	1.2e-05	1.7e-05	0	6.3
Gomphosuchus_sp_UCMP_97638	Gomphosuchus	R mAMEM	-0.00966	0.013717	-0.018504	-0.013407	-0.003566	-0.006237	1.2e-05	1.8e-05	0	6.5
Gomphosuchus_sp_UCMP_97638	Gomphosuchus	L mAMEP	0.005272	0.014179	-0.016517	0.010457	-0.004627	-0.004176	1.8e-05	1.2e-05	0	5.1
Gomphosuchus_sp_UCMP_97638	Gomphosuchus	R mAMEP	-0.006306	0.01405	-0.016382	-0.010881	-0.004202	-0.004347	1.8e-05	1.3e-05	0	5.1
Gomphosuchus_sp_UCMP_97638	Gomphosuchus	L mAMP	0.012494	0.005565	-0.015463	0.017354	-0.008045	-0.014699	7.6e-05	6e-05	16.6	67
Gomphosuchus_sp_UCMP_97638	Gomphosuchus	R mAMP	-0.013762	0.006434	-0.015697	-0.017535	-0.007795	-0.014847	6.9e-05	6.6e-05	16.6	66.8
Gomphosuchus_sp_UCMP_97638	Gomphosuchus	L mPSTs	0.005575	0.012591	-0.011951	0.009944	-0.013514	-0.004587	1.4e-05	2.7e-05	12.4	12.7
Gomphosuchus_sp_UCMP_97638	Gomphosuchus	R mPSTs	-0.006664	0.012769	-0.012057	-0.010381	-0.013645	-0.004738	1.5e-05	2.8e-05	12.4	13.4
Gomphosuchus_sp_UCMP_97638	Gomphosuchus	L mPTd	0.003237	0.002079	-0.006558	0.017696	-0.010033	-0.018919	0.000126	4.9e-05	10.8	79.1
Gomphosuchus_sp_UCMP_97638	Gomphosuchus	R mPTd	-0.004967	0.002245	-0.007389	-0.017811	-0.010244	-0.019162	0.00013	5.2e-05	10.8	82.6
Gomphosuchus_sp_UCMP_97638	Gomphosuchus	L mPTv	0.005742	-0.0074	-0.0094	0.020261	-0.009977	-0.022129	6e-06	2.7e-05	16.9	7.1
Gomphosuchus_sp_UCMP_97638	Gomphosuchus	R mPTv	-0.007167	-0.007303	-0.009375	-0.020107	-0.00985	-0.022762	6e-06	2.7e-05	16.9	7.3
Gomphosuchus_sp_UCMP_97638	Gomphosuchus	L mDM	0.009712	0.006733	-0.028526	0.022108	-0.005457	-0.025614	1.3e-05	7.5e-05	2	17.2
Gomphosuchus_sp_UCMP_97638	Gomphosuchus	R mDM	-0.011155	0.006769	-0.028514	-0.022111	-0.005224	-0.026288	1.3e-05	8e-05	2	18.1
Junggarsuchus_sloani_IVPP_V14010	Junggarsuchus	L mAMES	0.067138	0.209071	0.03332	0.078042	0.167955	0.04474	6.8e-05	9e-05	0	34.1
Junggarsuchus_sloani_IVPP_V14010	Junggarsuchus	R mAMES	0.039243	0.208741	0.032709	0.028759	0.167931	0.0447	6.8e-05	9.2e-05	0	34.4
Junggarsuchus_sloani_IVPP_V14010	Junggarsuchus	L mAMEM	0.070811	0.204687	0.023592	0.074921	0.167652	0.053627	4.2e-05	9e-06	0	10
Junggarsuchus_sloani_IVPP_V14010	Junggarsuchus	R mAMEM	0.035741	0.204702	0.023374	0.031744	0.16772	0.053398	3.9e-05	8e-06	0	9.5
Junggarsuchus_sloani_IVPP_V14010	Junggarsuchus	L mAMEP	0.059276	0.206179	0.031757	0.074268	0.167907	0.057107	0.000187	1e-05	0	26.7
Junggarsuchus_sloani_IVPP_V14010	Junggarsuchus	R mAMEP	0.047285	0.206149	0.031607	0.032445	0.167876	0.057121	0.000173	1e-05	0	25
Junggarsuchus_sloani_IVPP_V14010	Junggarsuchus	L mAMP	0.070627	0.180985	0.034768	0.077713	0.15762	0.042697	0.000321	0.000224	16.6	267.2
Junggarsuchus_sloani_IVPP_V14010	Junggarsuchus	R mAMP	0.036051	0.180686	0.034637	0.029113	0.157529	0.043061	0.000342	0.00022	16.6	274.8
Junggarsuchus_sloani_IVPP_V14010	Junggarsuchus	L mPSTs	0.061216	0.200181	0.042543	0.073119	0.150758	0.063633	0.000119	5.4e-05	12.4	52.6
Junggarsuchus_sloani_IVPP_V14010	Junggarsuchus	R mPSTs	0.045593	0.200648	0.042662	0.033655	0.150804	0.063374	0.000111	5.4e-05	12.4	50.5
Junggarsuchus_sloani_IVPP_V14010	Junggarsuchus	L mPTd	0.058548	0.175139	0.065508	0.074231	0.156001	0.031649	0.000358	0.000306	10.8	310.1
Junggarsuchus_sloani_IVPP_V14010	Junggarsuchus	R mPTd	0.048048	0.175336	0.065114	0.032419	0.156001	0.032507	0.000335	0.000288	10.8	291.2
Junggarsuchus_sloani_IVPP_V14010	Junggarsuchus	L mPTv	0.066339	0.165182	0.04913	0.078952	0.154053	0.032354	4.6e-05	0.000187	16.9	51.5
Junggarsuchus_sloani_IVPP_V14010	Junggarsuchus	R mPTv	0.040294	0.165263	0.048937	0.02783	0.153765	0.032902	4.6e-05	0.000189	16.9	51.9
Junggarsuchus_sloani_IVPP_V14010	Junggarsuchus	L mDM	0.073867	0.190424	0.010497	0.077323	0.16175	0.015213	4.7e-05	0.000155	2	41.5
Junggarsuchus_sloani_IVPP_V14010	Junggarsuchus	R mDM	0.031938	0.190683	0.010353	0.029557	0.161871	0.015513	4.6e-05	0.000162	2	42.5
Osteolaemus_tetraspis_FMNH_98936	Osteolaemus	L mAMES	0.048072	0.03417	0.024437	0.051625	0.024006	0.024262	6.1e-05	4.7e-05	0	23.3
Osteolaemus_tetraspis_FMNH_98936	Osteolaemus	R mAMES	0.010678	0.033769	0.024104	0.007535	0.023647	0.024414	6.3e-05	5.7e-05	0	26.1
Osteolaemus_tetraspis_FMNH_98936	Osteolaemus	L mAMEM	0.040197	0.038075	0.029117	0.049044	0.022009	0.028168	3.7e-05	5e-06	0	8
Osteolaemus_tetraspis_FMNH_98936	Osteolaemus	R mAMEM	0.018997	0.037972	0.029212	0.010248	0.021607	0.028327	3.5e-05	7e-06	0	8.1
Osteolaemus_tetraspis_FMNH_98936	Osteolaemus	L mAMEP	0.036207	0.041834	0.028523	0.048284	0.02109	0.030662	2.6e-05	7e-06	0	5.2
Osteolaemus_tetraspis_FMNH_98936	Osteolaemus	R mAMEP	0.022821	0.041871	0.028402	0.011021	0.020593	0.030587	2.4e-05	8e-06	0	5.1
Osteolaemus_tetraspis_FMNH_98936	Osteolaemus	L mAMP	0.043787	0.031771	0.021094	0.051217	0.014792	0.021915	0.000187	0.000122	16.6	150.8
Osteolaemus_tetraspis_FMNH_98936	Osteolaemus	R mAMP	0.015579	0.031535	0.021436	0.008065	0.014429	0.022464	0.00019	0.00012	16.6	151.7
Osteolaemus_tetraspis_FMNH_98936	Osteolaemus	L mPSTs	0.03837	0.0372	0.031943	0.048382	0.008621	0.04201	5.2e-05	9.4e-05	12.4	45
Osteolaemus_tetraspis_FMNH_98936	Osteolaemus	R mPSTs	0.020808	0.037234	0.031971	0.010641	0.008441	0.042217	5.5e-05	9.4e-05	12.4	46
Osteolaemus_tetraspis_FMNH_98936	Osteolaemus	L mPTd	0.034164	0.023305	0.038079	0.046746	0.019969	0.010545	0.000353	0.000167	10.8	237.4
Osteolaemus_tetraspis_FMNH_98936	Osteolaemus	R mPTd	0.025677	0.023392	0.037635	0.012092	0.019641	0.010486	0.000304	0.000165	10.8	215.6
Osteolaemus_tetraspis_FMNH_98936	Osteolaemus	L mPTv	0.041317	0.012341	0.023338	0.050158	0.018359	0.010085	1.5e-05	0.000103	16.9	24.9
Osteolaemus_tetraspis_FMNH_98936	Osteolaemus	R mPTv	0.018333	0.012516	0.023415	0.008657	0.018904	0.009424	1.4e-05	0.000108	16.9	25.3
Osteolaemus_tetraspis_FMNH_98936	Osteolaemus	L mDM	0.042437	0.037252	0.015332	0.047956	0.026874	0.006248	2.5e-05	0.000112	2	27.7
Osteolaemus_tetraspis_FMNH_98936	Osteolaemus	R mDM	0.016237	0.037482	0.015465	0.011567	0.026665	0.006167	2.6e-05	0.000101	2	25.9
Paleosuchus_palpebrosus_FMNH_22817	Paleosuchus	L mAMES	0.035142	0.008533	0.007578	0.037117	0.003742	0.007944	1.8e-05	1.2e-05	0	6.4
Paleosuchus_palpebrosus_FMNH_22817	Paleosuchus	R mAMES	0.015653	0.008202	0.007366	0.01371	0.003455	0.007963	1.5e-05	1.1e-05	0	5.8
Paleosuchus_palpebrosus_FMNH_22817	Paleosuchus	L mAMEM	0.032054	0.011238	0.010698	0.036019	0.002758	0.009961	9e-06	1e-06	0	2.1
Paleosuchus_palpebrosus_FMNH_22817	Paleosuchus	R mAMEM	0.018644	0.011297	0.01072	0.014822	0.002592	0.009903	1e-05	1e-06	0	2.2
Paleosuchus_palpebrosus_FMNH_22817	Paleosuchus	L mAMEP	0.030566	0.01437	0.010453	0.035603	0.002472	0.010976	4e-06	2e-06	0	1
Paleosuchus_palpebrosus_FMNH_22817	Paleosuchus	R mAMEP	0.01996	0.01432	0.010517	0.015277	0.002232	0.010933	4e-06	2e-06	0	1.1
Paleosuchus_palpebrosus_FMNH_22817	Paleosuchus	L mAMP	0.032665	0.006824	0.006978	0.036952	-0.000324	0.006189	4.2e-05	2.1e-05	16.6	30.5
Paleosuchus_palpebrosus_FMNH_22817	Paleosuchus	R mAMP	0.018213	0.006826	0.007072	0.014201	-0.000877	0.006386	4.3e-05	2.3e-05	16.6	32
Paleosuchus_palpebrosus_FMNH_22817	Paleosuchus	L mPSTs	0.030817	0.010929	0.011756	0.034808	-0.002832	0.017915	1.1e-05	2.2e-05	12.4	10.1
Paleosuchus_palpebrosus_FMNH_22817	Paleosuchus	R mPSTs	0.019861	0.010725	0.011729	0.016216	-0.003176	0.016948	1.1e-05	1.9e-05	12.4	9.1
Paleosuchus_palpebrosus_FMNH_22817	Paleosuchus	L mPTd	0.0277	0.003737	0.01586	0.034986	0.00054	0.001826	6.2e-05	3e-05	10.8	41.9
Paleosuchus_palpebrosus_FMNH_22817	Paleosuchus	R mPTd	0.023286	0.003607	0.015519	0.016118	0.000436	0.001674	6.2e-05	3.3e-05	10.8	43.4
Paleosuchus_palpebrosus_FMNH_22817	Paleosuchus	L mPTv	0.031478	-0.000672	0.00909	0.036261	0.001025	-0.000227	6e-06	1.3e-05	16.9	4.3
Paleosuchus_palpebrosus_FMNH_22817	Paleosuchus	R mPTv	0.019451	-0.001013	0.008884	0.014742	0.000859	-0.000257	5e-06	1.2e-05	16.9	4
Paleosuchus_palpebrosus_FMNH_22817	Paleosuchus	L mDM	0.03261	0.01067	0.001645	0.035267	0.003743	-0.000994	4e-06	1.6e-05	2	4
Paleosuchus_palpebrosus_FMNH_22817	Paleosuchus	R mDM	0.017855	0.01009	0.001611	0.015678	0.00363	-0.001099	3e-06	1.6e-05	2	3.9
Prestosuchus_chiniquensis_UFRGS_PV0629T	Prestosuchus	L mAMES	0.073727	0.132451	-0.133245	0.087857	-0.020813	-0.132362	0.001387	0.001973	0	723.3
Prestosuchus_chiniquensis_UFRGS_PV0629T	Prestosuchus	R mAMES	-0.068582	0.134681	-0.13421	-0.092411	-0.018855	-0.130113	0.001275	0.001994	0	701.3
Prestosuchus_chiniquensis_UFRGS_PV0629T	Prestosuchus	L mAMEM	0.079036	0.132763	-0.161788	0.074121	-0.027864	-0.135123	0.000517	0.000663	0	254.5
Prestosuchus_chiniquensis_UFRGS_PV0629T	Prestosuchus	R mAMEM	-0.077522	0.131737	-0.162578	-0.078389	-0.025375	-0.129922	0.00054	0.000712	0	269.9
Prestosuchus_chiniquensis_UFRGS_PV0629T	Prestosuchus	L mAMEP	0.058627	0.139808	-0.142318	0.063625	-0.025054	-0.100145	0.001762	0.000799	0	415.4
Prestosuchus_chiniquensis_UFRGS_PV0629T	Prestosuchus	R mAMEP	-0.054066	0.139283	-0.142674	-0.067187	-0.02345	-0.098936	0.001887	0.000781	0	430.4
Prestosuchus_chiniquensis_UFRGS_PV0629T	Prestosuchus	L mAMP	0.08008	0.047498	-0.158266	0.077791	-0.066861	-0.137142	0.003749	0.002545	16.6	3081.2
Prestosuchus_chiniquensis_UFRGS_PV0629T	Prestosuchus	R mAMP	-0.077712	0.049015	-0.154273	-0.083018	-0.06376	-0.130942	0.003502	0.002637	16.6	3013.8
Prestosuchus_chiniquensis_UFRGS_PV0629T	Prestosuchus	L mPSTs	0.030711	0.122592	-0.107136	0.070469	-0.091102	-0.070186	0.000818	0.001286	12.4	652.5
Prestosuchus_chiniquensis_UFRGS_PV0629T	Prestosuchus	R mPSTs	-0.023173	0.121979	-0.107515	-0.072639	-0.088937	-0.06855	0.00079	0.001228	12.4	625.9
Prestosuchus_chiniquensis_UFRGS_PV0629T	Prestosuchus	L mPTd	0.03794	0.023175	-0.046526	0.062202	-0.085038	-0.174969	0.006694	0.00416	10.8	5026.8
Prestosuchus_chiniquensis_UFRGS_PV0629T	Prestosuchus	R mPTd	-0.031191	0.024178	-0.042433	-0.070093	-0.081905	-0.171407	0.006802	0.0041	10.8	5042.8
Prestosuchus_chiniquensis_UFRGS_PV0629T	Prestosuchus	L mPTv	0.037707	-0.016725	-0.099211	0.078509	-0.086847	-0.217111	0.001885	0.002315	16.9	996.2
Prestosuchus_chiniquensis_UFRGS_PV0629T	Prestosuchus	R mPTv	-0.036133	-0.014417	-0.097547	-0.08836	-0.083987	-0.212245	0.001941	0.002339	16.9	1015.5
Prestosuchus_chiniquensis_UFRGS_PV0629T	Prestosuchus	L mDM	0.071574	0.110076	-0.204298	0.070392	-0.031542	-0.24296	0.001201	0.002129	2	714
Prestosuchus_chiniquensis_UFRGS_PV0629T	Prestosuchus	R mDM	-0.065527	0.111598	-0.203393	-0.082838	-0.029508	-0.238419	0.001224	0.00202	2	697.5
Revueltosaurus_callenderi_PEFO_34561	Revueltosaurus	L mAMES	0.120272	-0.171708	0.131352	0.12824	-0.214181	0.138978	0.000283	0.000418	0	150.9
Revueltosaurus_callenderi_PEFO_34561	Revueltosaurus	R mAMES	0.056653	-0.172655	0.130845	0.050503	-0.215583	0.138665	0.000275	0.00041	0	147.4
Revueltosaurus_callenderi_PEFO_34561	Revueltosaurus	L mAMEM	0.110559	-0.163596	0.119959	0.122795	-0.214609	0.143007	7.6e-05	4e-05	0	24.6
Revueltosaurus_callenderi_PEFO_34561	Revueltosaurus	R mAMEM	0.066653	-0.164397	0.119698	0.055843	-0.216071	0.142858	7.9e-05	3.7e-05	0	24.4
Revueltosaurus_callenderi_PEFO_34561	Revueltosaurus	L mAMEP	0.096622	-0.16322	0.136918	0.119812	-0.216655	0.152699	0.000393	7.2e-05	0	70.2
Revueltosaurus_callenderi_PEFO_34561	Revueltosaurus	R mAMEP	0.080307	-0.163324	0.137159	0.058759	-0.217936	0.152429	0.000391	7.4e-05	0	70.4
Revueltosaurus_callenderi_PEFO_34561	Revueltosaurus	L mAMP	0.117788	-0.195198	0.119024	0.131126	-0.236166	0.128919	0.000527	0.000449	16.6	480.2
Revueltosaurus_callenderi_PEFO_34561	Revueltosaurus	R mAMP	0.059969	-0.196515	0.118501	0.048176	-0.237259	0.127892	0.000543	0.00042	16.6	473
Revueltosaurus_callenderi_PEFO_34561	Revueltosaurus	L mPSTs	0.09683	-0.172684	0.149915	0.122484	-0.243834	0.153694	0.000182	0.000146	12.4	102.3
Revueltosaurus_callenderi_PEFO_34561	Revueltosaurus	R mPSTs	0.080251	-0.173042	0.149798	0.056695	-0.245124	0.152728	0.000175	0.000138	12.4	97.5
Revueltosaurus_callenderi_PEFO_34561	Revueltosaurus	L mPTd	0.098769	-0.204459	0.159456	0.126452	-0.238965	0.119365	0.000855	0.000318	10.8	527.9
Revueltosaurus_callenderi_PEFO_34561	Revueltosaurus	R mPTd	0.079215	-0.204765	0.159455	0.053538	-0.240229	0.118974	0.000904	0.000306	10.8	540.8
Revueltosaurus_callenderi_PEFO_34561	Revueltosaurus	L mPTv	0.107118	-0.216232	0.143705	0.130707	-0.236068	0.108811	5.7e-05	0.000132	16.9	43.7
Revueltosaurus_callenderi_PEFO_34561	Revueltosaurus	R mPTv	0.070928	-0.218099	0.142525	0.049609	-0.237776	0.109024	5.9e-05	0.000138	16.9	45.6
Revueltosaurus_callenderi_PEFO_34561	Revueltosaurus	L mDM	0.110265	-0.16921	0.118517	0.129178	-0.219565	0.097149	6.9e-05	0.000197	2	55.4
Revueltosaurus_callenderi_PEFO_34561	Revueltosaurus	R mDM	0.06741	-0.169978	0.118613	0.050602	-0.2209	0.096994	6.7e-05	0.000202	2	55.9
Tomistoma_schlegelii_TMM_M-6342	Tomistoma	L mAMES	0.1341	0.099886	0.040473	0.150814	0.073688	0.048289	0.00049	0.00056	0	227.2
Tomistoma_schlegelii_TMM_M-6342	Tomistoma	R mAMES	0.041939	0.100447	0.040019	0.02703	0.076083	0.047276	0.000508	0.000631	0	246
Tomistoma_schlegelii_TMM_M-6342	Tomistoma	L mAMEM	0.112017	0.107354	0.047928	0.140792	0.069066	0.060763	0.000279	3.9e-05	0	60.8
Tomistoma_schlegelii_TMM_M-6342	Tomistoma	R mAMEM	0.065953	0.107964	0.048176	0.036443	0.070072	0.059877	0.000287	4.6e-05	0	64.6
Tomistoma_schlegelii_TMM_M-6342	Tomistoma	L mAMEP	0.100249	0.116364	0.050211	0.138355	0.067024	0.067488	0.000193	5.9e-05	0	39.8
Tomistoma_schlegelii_TMM_M-6342	Tomistoma	R mAMEP	0.077983	0.116771	0.050405	0.038889	0.068708	0.066438	0.00019	5.4e-05	0	38.3
Tomistoma_schlegelii_TMM_M-6342	Tomistoma	L mAMP	0.124475	0.092359	0.031538	0.152957	0.048532	0.041545	0.001085	0.00083	16.6	940.5
Tomistoma_schlegelii_TMM_M-6342	Tomistoma	R mAMP	0.05404	0.093418	0.032227	0.024782	0.049304	0.040034	0.001205	0.000846	16.6	1005.1
Tomistoma_schlegelii_TMM_M-6342	Tomistoma	L mPSTs	0.105773	0.106063	0.060226	0.131366	0.035012	0.099099	0.000349	0.000525	12.4	271.3
Tomistoma_schlegelii_TMM_M-6342	Tomistoma	R mPSTs	0.072928	0.106156	0.060908	0.0466	0.034639	0.103244	0.000358	0.000524	12.4	274.3
Tomistoma_schlegelii_TMM_M-6342	Tomistoma	L mPTd	0.096941	0.074553	0.078113	0.15017	0.067625	-0.006014	0.002006	0.002106	10.8	1922.2
Tomistoma_schlegelii_TMM_M-6342	Tomistoma	R mPTd	0.081489	0.075142	0.078584	0.02747	0.068845	-0.00607	0.002067	0.00196	10.8	1881.9
Tomistoma_schlegelii_TMM_M-6342	Tomistoma	L mPTv	0.119343	0.052186	0.04845	0.161	0.062049	-0.008516	0.000102	0.000756	16.9	179.7
Tomistoma_schlegelii_TMM_M-6342	Tomistoma	R mPTv	0.060025	0.051742	0.047921	0.016954	0.063038	-0.006661	0.00011	0.000864	16.9	203
Tomistoma_schlegelii_TMM_M-6342	Tomistoma	L mDM	0.127887	0.108961	0.018364	0.151664	0.086401	-0.018885	0.000215	0.00136	2	306.6
Tomistoma_schlegelii_TMM_M-6342	Tomistoma	R mDM	0.050043	0.10996	0.018468	0.026842	0.087742	-0.018969	0.000228	0.001412	2	319.8
